# Supplementary material for: Identification and validation of NETs-related biomarkers in active tuberculosis through bioinformatics analysis and machine learning algorithms
Source: Front Immunol. 2025 Jun 18;16:1599667. doi: 10.3389/fimmu.2025.1599667 (PMC12213393; doi:10.3389/fimmu.2025.1599667)
Supplement: Supplementary file 8 [file Table4.xlsx]

## Sheet: gene_interaction_results-2025_1
gene	drug	regulatory approval	indication	interaction score
HPSE	AMOPYROQUINE	Not Approved		5.800422062098392
IRF1	RECOMBINANT CYTOKINE	Not Approved		4.015676812221964
CD274	PACMILIMAB	Not Approved		3.866948041398927
CD274	ENVAFOLIMAB	Not Approved		3.866948041398927
HPSE	AMODIAQUINE HYDROCHLORIDE	Approved		2.900211031049196
HPSE	PIXATIMOD	Not Approved	antineoplastic agent	2.900211031049196
HPSE	NARINGIN	Not Approved		1.933474020699464
CD274	SHR-1316	Not Approved		1.933474020699463
CD274	DANBURSTOTUG	Not Approved		1.933474020699463
CD274	COSIBELIMAB	Not Approved		1.933474020699463
CD274	ANTI-PD-L1 MONOCLONAL ANTIBODY FAZ053	Not Approved		1.933474020699463
CD274	SUGEMALIMAB	Not Approved		1.933474020699463
CD274	ATEZOLIZUMAB	Not Approved		1.933474020699463
CD274	LODAPOLIMAB	Not Approved		1.933474020699463
CD274	ANTI-PD-L1 MONOCLONAL ANTIBODY MDX-1105	Not Approved		1.933474020699463
CD274	SOCAZOLIMAB	Not Approved		1.933474020699463
CD274	INCB-086550	Not Approved		1.933474020699463
CD274	BETIFISOLIMAB	Not Approved		1.933474020699463
HPSE	HESPERIDIN	Approved		1.160084412419678
HPSE	CHEMBL:CHEMBL375673	Not Approved		1.160084412419678
CD274	ATEZOLIZUMAB	Approved		1.074152233721924
HPSE	2-O, 3-O DESULFATED HEPARIN	Not Approved	for prevention of cardiac and cerebral reperfusion injury	0.9667370103497321
HPSE	REL-CISAPRIDE	Not Approved		0.9667370103497321
CD274	DURVALUMAB	Approved		0.9667370103497319
CD274	ERFONRILIMAB	Not Approved		0.9667370103497319
CD274	PIDILIZUMAB	Not Approved		0.9667370103497319
CD274	ANTI-LAG-3/PD-L1 BISPECIFIC ANTIBODY FS118	Not Approved		0.9667370103497319
CD274	CA-170	Not Approved		0.9667370103497319
CD274	BINTRAFUSP ALFA	Not Approved		0.7733896082797855
HPSE	MUPARFOSTAT	Not Approved	antineoplastic agent	0.5800422062098393
HPSE	ANTIESTROGEN	Not Approved		0.3866948041398929
HPSE	ASTEMIZOLE	Approved	Anti-Allergic Agents	0.3625263788811495
HPSE	LABETALOL	Approved	Antihypertensive Agents	0.3222456701165773
HPSE	METERGOLINE	Not Approved		0.3222456701165773
CD274	NIVOLUMAB	Approved	antineoplastic agent	0.2974575416460714
CD274	TREMELIMUMAB	Approved	antineoplastic agent	0.2762105743856377
CD274	CEMIPLIMAB	Approved		0.2762105743856377
HPSE	RECOMBINANT TRANSFORMING GROWTH FACTOR	Not Approved		0.2636555482771996
CD274	PEMBROLIZUMAB	Approved		0.2343604873575107
CD274	IPILIMUMAB	Approved	antineoplastic agent	0.1288982680466309
CD274	AVELUMAB	Approved		2.41684
HPSE	HEPARAN SULFATE	Not Approved		0.725053
HPSE	THROMBIN	Approved	topical tissue sealant,for treatment of hemophilia B,coagulant	0.241684
HPSE	HEPARIN	Approved	for treatment of cystic fibrosis,for treatment of pelvic pain of bladder origin and interstitital cystitis,antithrombotic,anticoagulant	0.0906316
HPSE	SURAMIN	Not Approved		0.0763213
CD274	PEMETREXED DISODIUM	Approved	Antineoplastic Agents,antineoplastic agent	0.0743644
